# Supplementary material for: Prostaglandin 2α Promotes Autophagy and Mitochondrial Energy Production in Fish Hepatocytes
Source: Cells. 2022 Jun 9;11(12):1870. doi: 10.3390/cells11121870 (PMC9220818; doi:10.3390/cells11121870)
Supplement: Supplementary file 1 [file cells-11-01870-s001.zip]

Archive with 1 entries (1 files):
- cells-1711322-supplementary.pdf
